# Supplementary material for: Impact of arm position compared to tourniquet and general anesthesia on peripheral vein width in supine adult patients: a prospective, monocentric, cross-sectional study
Source: BMC Anesthesiol. 2024 Oct 22;24:379. doi: 10.1186/s12871-024-02765-6 (PMC11494795; doi:10.1186/s12871-024-02765-6)
Supplement: Supplementary file 2 — Supplementary Material 2. [file 12871_2024_2765_MOESM2_ESM.zip]

Archive with 2 entries (2 files):
- CUVE_suppl_table_1_BMCA.docx
- CUVE_suppl_table_2_3_BMCA.docx
